# Supplementary material for: Polymorphisms in Anopheles gambiae Immune Genes Associated with Natural Resistance to Plasmodium falciparum
Source: PLoS Pathog. 2010 Sep 16;6(9):e1001112. doi: 10.1371/journal.ppat.1001112 (PMC2940751; doi:10.1371/journal.ppat.1001112)
Supplement: Table S1 — Kruskal-Wallis test for association and deviations from HWE. Data given for 21 SNPs (previously significant based on mosquitoes with extreme phenotype only) for all mosquitoes fed on Isolate 1. * P<0.05. (0.02 MB XLS) [file ppat.1001112.s001.xls]

## Sheet: Feuil1
	Kruskal Wallis			Hardy Weinberg
SNP Marker	χ2	df	P-value	Fis	P-value
SpSNAKElike-40693950	14.683	2	0.0136 *	-0.576	0.0000 *
TOLL6-41490803	11.9276	2	0.0270 *	0.4857	0.0000 *
CLIPB4-34473971	9.7032	2	0.0410 *	0.147	0.2604
SpPPOact-58805968	10.1085	2	0.0410 *	0.0884	1
CEC1-12441661	8.6995	2	0.0452 *	0.0735	1
AgMDL1-40910564	8.7238	2	0.0452 *	-0.0498	1
CLIPB15-44101609	7.9459	2	0.0564523	0.1585	0.105
CLIPD1-21083610	7.3578	2	0.0662831	0.289	0.0021 *
STAT2-1611894	5.8713	2	0.101364	0.0654	1
TOLL11-18356615	5.9087	2	0.101364	0.0146	1
CLIPB17-7277884	6.2548	2	0.101364	-0.0438	1
ICHIT-31789719	5.4905	2	0.105746	-0.7942	0.0000 *
CTLMA6-14231217	3.3933	1	0.105746	-0.0573	1
HECY2-7535221	5.0105	2	0.122482	0.4787	0.0000 *
GALE3-6200063	4.456	2	0.15084	0.1833	0.1113
GNBPB2-27651275	4.0743	2	0.171146	-0.0326	1
Chitinase-31611621	3.8894	2	0.176687	0.4268	0.0000 *
REL1-35055543	3.5713	2	0.195638	0.0858	1
CLIPD1-21083442	3.2836	2	0.214011	0.279	0.0084 *
TEP14-10084487	2.6872	2	0.273946	-0.2243	0.0000 *
TOLL11-18356462	2.5681	2	0.276918	0.146	0.2877
