# Supplementary material for: Polymorphisms in Anopheles gambiae Immune Genes Associated with Natural Resistance to Plasmodium falciparum
Source: PLoS Pathog. 2010 Sep 16;6(9):e1001112. doi: 10.1371/journal.ppat.1001112 (PMC2940751; doi:10.1371/journal.ppat.1001112)
Supplement: Table S2 — Deviations from HWE for the final 6 SNPs for Isolates 1–3. * P<0.05. (0.02 MB XLS) [file ppat.1001112.s002.xls]

## Sheet: Feuil1
	Isolate 1		Isolate 2		Isolate 3
SNP Marker	Fis	P-value	Fis	P-value	Fis	P-value
SpSNAKElike-40693950	-0.576	0.0000 *	-0.0732	1	-0.0412	1
TOLL6-41490803	0.4857	0.0000 *	0.2551	0.0006 *	0.6347	0.0000 *
SpPPOact-58805968	0.0884	0.6312	-0.0113	1	0.0676	1
CLIPB4-34473971	0.147	0.0744	0.2467	0.0024 *	-0.118	0.7704
AgMDL1-40910564	-0.0498	1	-0.0422	1	0.0946	1
CEC1-12441661	0.0735	1	0.3582	0.0000 *	0.0675	1
