# Supplementary material for: Polymorphisms in Anopheles gambiae Immune Genes Associated with Natural Resistance to Plasmodium falciparum
Source: PLoS Pathog. 2010 Sep 16;6(9):e1001112. doi: 10.1371/journal.ppat.1001112 (PMC2940751; doi:10.1371/journal.ppat.1001112)
Supplement: Table S3 — Deviations from HWE for 10 neutral microsatellite markers. (0.02 MB XLS) [file ppat.1001112.s003.xls]

## Sheet: Feuil1
Locus	Fis	P-value
AG3H555	0.0471	1
AG3H812	-0.0615	1
AG3H746	-0.054	1
AG3H93	0.2096	0.439
AG3H242	-0.0033	1
AG3H817	0.1145	1
AG3H119	-0.1017	1
AG3H577	-0.0684	1
AG3H249	-0.0519	1
AG3H59	0.0477	0.997
